# Supplementary material for: Case report: Personalized triple phage-antibiotic combination therapy to rescue necrotizing fasciitis caused by Panton-Valentine leukocidin-producing MRSA in a 12-year-old boy
Source: Front Cell Infect Microbiol. 2024 Sep 17;14:1354681. doi: 10.3389/fcimb.2024.1354681 (PMC11442429; doi:10.3389/fcimb.2024.1354681)
Supplement: Supplementary Table 1 — Patient genome - sequencing findings in the field of OTULIN & OTULINL genes modifications. [file Table1.xlsx]

## Sheet: exomes_hg38 2023-04-20
family

## Sheet: Filters details
(filters = PASS {+}) AND (sample = BLA-1038-10 {+}) AND (gene_symbol = OTULIN OTULINL {+})
