# Supplementary material for: Case report: Personalized triple phage-antibiotic combination therapy to rescue necrotizing fasciitis caused by Panton-Valentine leukocidin-producing MRSA in a 12-year-old boy
Source: Front Cell Infect Microbiol. 2024 Sep 17;14:1354681. doi: 10.3389/fcimb.2024.1354681 (PMC11442429; doi:10.3389/fcimb.2024.1354681)
Supplement: Supplementary Table 2 — Patient genome - whole-exome sequencing and annotation data. [file Table2.xlsx]

## Sheet: exomes_hg38 2023-04-20
family

## Sheet: Filters details
Filter trio-wes
