# Supplementary material for: Case report: Personalized triple phage-antibiotic combination therapy to rescue necrotizing fasciitis caused by Panton-Valentine leukocidin-producing MRSA in a 12-year-old boy
Source: Front Cell Infect Microbiol. 2024 Sep 17;14:1354681. doi: 10.3389/fcimb.2024.1354681 (PMC11442429; doi:10.3389/fcimb.2024.1354681)
Supplement: Supplementary Table 3 — Strain genome - sequencing and annotation data in the field of antimicrobial resistance and virulence determinants. [file Table3.xlsx]

## Sheet: Resistance
#FILE	SEQUENCE	START	END	STRAND	GENE	COVERAGE	COVERAGE_MAP	GAPS	%COVERAGE	%IDENTITY	DATABASE	ACCESSION	PRODUCT	RESISTANCE
Create_assemblies_with_Unicycler_on_data_10_and_data_9__Final_Assembly	2	174809	175306	-	dfrG_1	1-498/498	===============	0/0	100	100	resfinder	AB205645	dfrG	Trimethoprim
Create_assemblies_with_Unicycler_on_data_10_and_data_9__Final_Assembly	30	10168	11055	+	blaZ_79	1-888/888	===============	0/0	100	98.99	resfinder	KU607584	blaZ	Amoxicillin;Ampicillin;Penicillin;Piperacillin
Create_assemblies_with_Unicycler_on_data_10_and_data_9__Final_Assembly	38	2421	4427	+	mecA_6	1-2007/2007	===============	0/0	100	100	resfinder	BX571856	mecA	Amoxicillin;Amoxicillin+Clavulanic_acid;Ampicillin;Ampicillin+Clavulanic_acid;Cefepime;Cefixime;Cefotaxime;Cefoxitin;Ceftazidime;Ertapenem;Imipenem;Meropenem;Piperacillin;Piperacillin+Tazobactam
Create_assemblies_with_Unicycler_on_data_10_and_data_9__Final_Assembly	43	403	1842	+	aac(6')-aph(2'')_1	1-1440/1440	===============	0/0	100	100	resfinder	M13771	aac(6')-aph(2'')	Amikacin;Gentamicin;Tobramycin

## Sheet: Virulence
Toxin genes for S. aureus
Virulence factor	Identity	Query / Template length	Contig	Position in contig	Protein function	Accession number
edinB	96.39	638 / 639	40 length=5932 depth=0.99x	1141..1778	epidermal cell differentiation inhibitor B	AJ277173.1|partial
hlgA	100	930 / 930	8 length=117061 depth=1.02x	37305..38234	gamma-hemolysin chain II precursor	CP010941.1
hlgB	100	977 / 977	8 length=117061 depth=1.02x	39750..40726	gamma-hemolysin component B precursor	CP010941.1
lukF-PV	100	978 / 978	2 length=267191 depth=0.82x	153051..154028	Panton Valentine leukocidin F component	CP012119.1
lukF-PV	100	978 / 978	2 length=267191 depth=0.82x	153051..154028	Panton Valentine leukocidin F component	HM584707.1
lukS-PV	100	939 / 939	2 length=267191 depth=0.82x	154030..154968	Panton Valentine leukocidin S component	CP012119.1
Hostimm genes for S. aureus
Virulence factor	Identity	Query / Template length	Contig	Position in contig	Protein function	Accession number
sak	99.8	492 / 492	11 length=87205 depth=0.90x	39366..39857	staphylokinase	CP000253.1
sak	99.8	492 / 492	11 length=87205 depth=0.90x	39366..39857	staphylokinase	CP003979.1
sak	99.8	492 / 492	11 length=87205 depth=0.90x	39366..39857	staphylokinase	HE681097.1
scn	100	351 / 351	11 length=87205 depth=0.90x	41351..41701	staphylococcal complement inhibitor	KF831354.1
Exoenzyme genes for S. aureus
Virulence factor	Identity	Query / Template length	Contig	Position in contig	Protein function	Accession number
aur	98.89	1530 / 1530	6 length=134488 depth=1.11x	123788..125317	aureolysin	AP014942.1
aur	98.89	1530 / 1530	6 length=134488 depth=1.11x	123788..125317	aureolysin	AP014942.1
